# Supplementary material for: Integrated Computational Approaches for Drug Design Targeting Cruzipain
Source: Int J Mol Sci. 2024 Mar 27;25(7):3747. doi: 10.3390/ijms25073747 (PMC11011879; doi:10.3390/ijms25073747)
Supplement: Supplementary file 1 [file ijms-25-03747-s001.zip]

Archive with 2 entries (2 files):
- Supplementary file S1.pdf
- Supplementary file S2-deeplearning_supplem.csv
